# Supplementary material for: Paraburkholderia phytofirmans PsJN colonization of rice endosphere triggers an atypical transcriptomic response compared to rice native Burkholderia s.l. endophytes
Source: Sci Rep. 2023 Jul 3;13:10696. doi: 10.1038/s41598-023-37314-7 (PMC10317989; doi:10.1038/s41598-023-37314-7)
Supplement: Supplementary file 7 — Supplementary Table S1. [file 41598_2023_37314_MOESM7_ESM.xlsx]

## Sheet: Feuil1
Supplementary Table 1 : Summary of RNAseq data generated for rice transcriptomes
Sample	Organ	Condition	Total of reads	Number of uniquely mapped reads	Proportion of mapped reads
LC1	Leaves	Control	38533867	26161511	0.678923
LC2	Leaves	Control	44792837	29952254	0.668684
LC3	Leaves	Control	33331123	21989917	0.659741
LP1	Leaves	P. phytofirmans	52174751	36881573	0.706885
LP2	Leaves	P. phytofirmans	54686334	37061417	0.677709
LP3	Leaves	P. phytofirmans	38487885	27734731	0.720609
RC1	Roots	Control	38522573	27048494	0.702147
RC2	Roots	Control	50820144	35403810	0.696649
RC3	Roots	Control	44458436	30782646	0.692392
RP1	Roots	P. phytofirmans	40550424	27833109	0.686383
RP2	Roots	P. phytofirmans	48542587	33699410	0.694224
RP3	Roots	P. phytofirmans	28491965	19362302	0.679571
