# Supplementary material for: Paraburkholderia phytofirmans PsJN colonization of rice endosphere triggers an atypical transcriptomic response compared to rice native Burkholderia s.l. endophytes
Source: Sci Rep. 2023 Jul 3;13:10696. doi: 10.1038/s41598-023-37314-7 (PMC10317989; doi:10.1038/s41598-023-37314-7)
Supplement: Supplementary file 16 — Supplementary Table S10. [file 41598_2023_37314_MOESM16_ESM.xlsx]

## Sheet: Leaves
Supplementary Table S10: comparison of the expression of the most-highly regulated DEGs (|Log2FoldChange| > 1) implicated in secondary metabolism during the interaction with PsJN, Pk and Bv
GeneID	Class	Annotation	GeneName	P. phytofirmans	P. kururiensis	B. vietnamiensis
Os11g0438700	Alkaloids	Similar to Tropinone reductase-I (EC 1.1.1.206) (TR-I) (Tropine dehydrogenase).	Os11g0438700	1.23628		1.3883
Os08g0140500	Alkaloids	Similar to Tryptophan decarboxylase (EC 4.1.1.28).	TDC3	-1.61106		-1.57513
Os10g0533500	Carotenoids	Similar to Beta-ring hydroxylase (Fragment).	BCH3		2.28256
Os01g0106300	Flavonoids	Similar to Isoflavone reductase homolog IRL (EC 1.3.1.-).	Os01g0106300		4.00949
Os04g0101400	Flavonoids	Flavone synthase II (FNSII), Biosynthesis of tricin O-linked conjugates	FNSII		2.80924
Os10g0317900	Flavonoids	Chrysoeriol 5'-Hydroxylase, Flavonoid B-ring hydroxylase, Tricin biosynthesis	CYP75B4		1.52532
Os03g0819600	Flavonoids	Chalcone isomerase (EC 5.5.1.6).	CHI		1.34159
Os06g0288300	Flavonoids	C-glucosyltransferase, Flavone-C-glycoside synthesis	CGT		1.33061
Os09g0354300	Flavonoids	Similar to leucoanthocyanidin dioxygenase.	Os09g0354300		1.12898
Os10g0320100	Flavonoids	Similar to Flavonoid 3'-monooxygenase (EC 1.14.13.21) (Flavonoid 3'-hydroxylase) (Cytochrome P450 75B2).	F3'H		1.04707
Os04g0630800	Flavonoids	Similar to Anthocyanidin reductase.	Os04g0630800			1.24771
Os12g0240900	Flavonoids	Naringenin 7-O-methyltransferase, Biosynthesis of flavonoid phytoalexin sakuranetin	NOMT			-2.38055
Os03g0122300	Flavonoids	Similar to Flavanone 3-hydroxylase-like protein.	FLS	1.24216
Os07g0677400	Lignin	Peroxidase.	POX5.1	3.10858	2.27334	2.66791
Os04g0688300	Lignin	Haem peroxidase, plant/fungal/bacterial family protein.	prx61	2.51827	1.87527	2.50334
Os03g0762300	Lignin	Similar to Peroxidase 51 precursor (EC 1.11.1.7) (Atperox P51) (ATP37).	Os03g0762300	1.07128	1.016	1.19424
Os10g0109600	Lignin	Peroxidase (EC 1.11.1.7).	POXA	2.38883		2.94954
Os01g0850700	Lignin	Similar to Laccase-7.	LAC8		3.81761	2.43531
Os10g0109300	Lignin	Similar to Peroxidase (EC 1.11.1.7).	prx125		2.35865
Os01g0263300	Lignin	Similar to Peroxidase 72 precursor (EC 1.11.1.7) (Atperox P72) (PRXR8) (ATP6a).	POX1		1.93459
Os09g0127300	Lignin	NAD(P)-binding domain containing protein.	CCR17		1.30534
Os05g0499400	Lignin	Haem peroxidase family protein.	prx75		1.24141
Os02g0177600	Lignin	4-coumarate:coenzyme A ligase, Lignin biosynthesis, Defense against wounding	4CL3		1.21441
Os01g0294700	Lignin	Haem peroxidase, plant/fungal/bacterial family protein.	prx11		1.07739
Os01g0842500	Lignin	Similar to Laccase (EC 1.10.3.2).	LAC5		-1.81642
Os07g0677600	Lignin	Similar to Cationic peroxidase.	prx115			2.00429
Os03g0235000	Lignin	Similar to Peroxidase.	POXN			1.42218
Os01g0850550	Lignin	Similar to Laccase-6.	LAC7			-2.04959
Os12g0520200	Phenylpropanoid	Similar to phenylalanine ammonia-lyase.	PAL9	1.5142	1.55571	1.06188
Os02g0626100	Phenylpropanoid	Similar to Phenylalanine ammonia-lyase.	PAL3		1.7007
Os01g0901600	Phenylpropanoid	Similar to 4-coumarate--CoA ligase-like 6.	4CLL6		1.1357
Os04g0513700	Phenylpropanoid	Similar to Beta-glucosidase 16.	BGLU17		-1.33029
Os05g0427400	Phenylpropanoid	Similar to Phenylalanine ammonia-lyase.	PAL7			-1.644
Os02g0627100	Phenylpropanoid	Similar to Phenylalanine ammonia-lyase (EC 4.3.1.5).	PAL6			-1.45693
Os08g0441500	Phenylpropanoid	Similar to Cinnamoyl-CoA reductase.	CCR20			-1.08453
Os01g0662700	Terpenoid	Similar to Naphthoate synthase (EC 4.1.3.36).	Os01g0662700	1.01657		1.31041
Os03g0347900	Terpenoids	Terpenoid synthase domain containing protein.	Os03g0347900	1.30511		1.52157
Os03g0184550	Terpenoids	Similar to Dihydroflavonol-4-reductase.	Os03g0184550	1.66784		1.19479
Os02g0603800	Terpenoids	Similar to Isoprenoid biosynthesis-like protein (Fragment).	HDS	-1.37199	-1.90393	-1.43793
Os05g0582300	Terpenoids	Similar to prenyl transferase.	SPS2	-1.0878	-1.56436	-1.08992
Os11g0189600	Terpenoids	Similar to Cycloartenol synthase.	OSC7		1.61063
Os05g0413400	Terpenoids	Similar to Isopentenyl diphosphate isomerase 1.	IPPI2		1.18938
Os12g0199800	Terpenoids	Similar to Cyt-P450 monooxygenase.	CYP76M13			-2.01444
Os02g0570400	Terpenoids	Similar to Ent-kaurene synthase 1A.	KS7			-1.61327

## Sheet: Roots
GeneID	Class	Gene name	P. phytofirmans	P. kururiensis	B. vietnamiensis
Os06g0695200	Lignin	prx93		-2.66754	-3.01716
Os06g0695300	Lignin	prx92		-2.55116	-2.64439
Os03g0368300	Lignin	prx43		-1.5573	-1.0323
Os01g0963000	Lignin	prx22		-2.58881
Os10g0109300	Lignin	prx125		-1.16245
Os07g0531400	Lignin	prx104		-3.23189	-2.09469
Os04g0518400	Lignin	PAL7	-1.81383		-1.39241
Os04g0578400	Lignin	HYD1		-1.22552
Os02g0811800	Lignin	CCR10	-4.9889	-3.41007	-3.85887
Os02g0808800	Lignin	CCR1	-2.51618	-5.83804	-4.84202
Os02g0811400	Lignin	CCR		-3.33458
Os04g0612700	Lignin	CAD7		-2.62506	-6.68999
Os02g0467600	Lignin	C4H1	-1.76643		-1.54979
Os07g0638400	Lignin	1CYSPRXB		-2.84677	-2.18626
Os02g0749700	Lignin	LAC10			5.9303
Os01g0850550	Lignin	LAC6	1.75401		1.5421
Os11g0641500	Lignin	LAC23			-2.41994
Os04g0630600	Flavonoids	STA134			1.21825
Os10g0162856	Flavonoids	PKS17		1.8646	1.535
Os05g0213100	Flavonoids	PKS7		1.97565
Os04g0630400	Flavonoids	Os04g0630400		1.29145
Os12g0491800	Terpenoids	KSL10			2.15127
Os03g0184550	Terpenoids	Os03g0184550	1.40957		1.51715
Os02g0570700	Terpenoids	Cyp71Z7	-1.62859	-1.36545
Os05g0179300	Phenylpropanoids	AT7	-1.18423		-1.15005
