# Supplementary material for: Paraburkholderia phytofirmans PsJN colonization of rice endosphere triggers an atypical transcriptomic response compared to rice native Burkholderia s.l. endophytes
Source: Sci Rep. 2023 Jul 3;13:10696. doi: 10.1038/s41598-023-37314-7 (PMC10317989; doi:10.1038/s41598-023-37314-7)
Supplement: Supplementary file 17 — Supplementary Table S11. [file 41598_2023_37314_MOESM17_ESM.xlsx]

## Sheet: Hormones
Supplementary Table S11: comparison of the expression of the most-highly regulated DEGs (|Log2FoldChange| > 1) implicated in hormonal and defense signaling during the interaction with PsJN, Pk and Bv
	Class		GeneID	P. phytofirmans	P. kururiensis	B. vietnamiensis
Os06g0573900	Ethylene	Similar to 1-aminocyclopropane-1-carboxylic acid oxidase.	ACO	2.16488	1.31316	2.12313
Os02g0771600	Ethylene	Similar to 1-aminocyclopropane-1-carboxylate oxidase (Fragment).	ACO3	1.23229	1.02923	1.05826
Os07g0575000	Ethylene	Pathogenesis-related transcriptional factor/ERF, DNA-binding domain containing protein.	ERF6		1.68764
Os03g0183200	Ethylene	Similar to AP2 domain containing protein, expressed.	ERF69			1.24929
Os05g0316800	Ethylene	Similar to Ethylene-responsive transcription factor 9 (Ethylene-responsive element binding factor 9) (EREBP-9) (AtERF9).	ERF56			1.02931
Os01g0313300	Ethylene	Similar to EREBP-3 protein (Fragment).	ERF68	-3.3469	-1.36054	-2.79108
Os03g0341000	Ethylene	Similar to AP2 domain containing protein RAP2.2 (Fragment).	ERF66	-2.20325	-1.79103	-1.99234
Os06g0592500	Ethylene	Similar to Ethylene-responsive transcriptional coactivator.	Os06g0592500	-3.10776	-1.71268
Os05g0361700	Ethylene	Similar to EREBP-2 protein (Fragment).	ERF61	-1.47904	-1.06844
Os07g0674800	Ethylene	Similar to AP2 domain transcription factor EREBP.	ERF67		-2.10563	-3.02385
Os03g0305400	Ethylene	UspA domain containing protein.	Os03g0305400		-1.44337
Os02g0677300	Ethylene	Similar to CRT/DRE binding factor 1.	DREB1G			-3.38803
Os09g0522000	Ethylene	Similar to Dehydration-responsive element-binding protein 1B.	DREB1B			-2.71107
Os09g0522200	Ethylene	DRE-binding protein 1A.	DREB1A			-1.45285
Os06g0493100	Ethylene	Conserved hypothetical protein.	bphi008a			-1.32642
Os07g0410300	Ethylene	Conserved hypothetical protein.	ERF136	-1.59266
Os02g0654700	Ethylene	AP2/ERF family protein, Abiotic stress response	ERF91	-1.43539
Os04g0610400	Ethylene	APETALA-2-like transcription Factor, Control of the abscisic acid (ABA)/gibberellin (GA) balance	ERF77	-1.39163
Os04g0578000	Ethylene	ACC synthase, Ethylene biosynthesis	ACS2	-1.23906
Os11g0143300	Cytokinin	A-type response regulator, Cytokinin signaling	RR9	1.36293		1.02386
Os12g0139400	Cytokinin	A-type response regulator, Cytokinin signaling	RR10	1.41784		1.00433
Os07g0449700	Cytokinin	A-type response regulator, Cytokinin signaling	RR7		1.54713
Os08g0460600	Cytokinin	Similar to Cytokinin dehydrogenase 11.	CKX11			1.29136
Os04g0556500	Cytokinin	cis-Zeatin-O-glucosyltransferase, Catalyze O-glucosylation of cZ and cZ-riboside	CZOGT1	-1.49772	-1.34931	-1.63548
Os07g0241500	Cytokinin	UDP-glucuronosyl/UDP-glucosyltransferase family protein.	UGT710C2	-1.18416
Os04g0447100	JA	Similar to Lipoxygenase.	LOX6	-1.77827
Os08g0509100	JA	Similar to Lipoxygenase, chloroplast precursor (EC 1.13.11.12).	LOX8		-2.06598
Os07g0153000	JA	Tify domain containing protein.	JAZ2	-1.36046		-1.41011
Os03g0180800	JA	TIFY domain-containing transcriptional regulator, Salt and dehydration stress tolerance	JAZ9	-3.13048		-2.00611
Os03g0181100	JA	Tify domain containing protein.	JAZ10	-1.85444		-1.62309
Os03g0741100	JA	Basic helix-loop-helix transcription factor, Drought tolerance	bHLH148	-2.14211		-1.92527
Os04g0301500	JA	Helix-loop-helix DNA-binding domain containing protein.	RERJ1	-2.38537
Os01g0764800	Auxins	Indole-3-acetic acid (IAA)-amido synthetase, Disease resistance, Abiotic stress tolerance	GH3-2	-1.12043
Os08g0529000	Auxins	Auxin efflux carrier, Auxin homeostasis, transport and distribution	PIN5B			-7.1455
Os09g0555100	Auxins	Similar to auxin Efflux Carrier family protein.	PILS7b	-1.25119
Os05g0486100	Auxins	Leucine-rich repeat receptor-like kinase, Mn<sup>2+</sup>/Mg<sup>2+</sup>-dependent serine/threonine (Ser/Thr) kinase, Ca<sup>2+</sup>-independent Ser/Thr kinase, Negative regulation of polar auxin transport, Root development	RPK1	0.832394	0.56506
Os11g0523800	Auxins	Similar to Isoform 3 of Auxin response factor 23.	ARF1	0.421144	0.493857
Os02g0305950	Auxins	Similar to calmodulin binding protein.	SAUR7			-2.91852
Os04g0338100	Auxins	Similar to IN2-2 protein.	IN2-2			-1.02194
Os09g0321200	ABA	Similar to carotenoid cleavage dioxygenase.	CCD		1.06814
Os12g0617400	ABA	Viviparous-14.	NCED2		-1.60907	-2.05467
Os11g0259700	SA	Similar to SAM dependent carboxyl methyltransferase family protein.	SABATH A2	2.79561		2.02455
Os06g0315000	SA	SAM dependent carboxyl methyltransferase domain containing protein.	SABATH A1	2.66507
Os11g0260100	SA	SAM dependent carboxyl methyltransferase family protein.	SAMT	1.06269
Os04g0581100	SA	2OG-Fe(II) oxygenase domain containing protein.	S3H	-2.34778	-2.05879
Os03g0122300	SA	Flavanone 3-hydroxylase	FLS	-1.56254
Os05g0560900	GA	Similar to gibberellin 2-beta-dioxygenase.	GA2OX8	-1.95978	-1.15154	-1.72758

## Sheet: Defense
GeneID	Class	GeneName	P. phytofirmans	P. kururiensis	B. vietnamiensis
GLP8-3	Germin	GLP8-3	1.41771
GLP8-4	Germin	GLP8-4	1.58531
GLP8-6	Germin	GLP8-6	-1.44027	-1.14599	-1.57195
GLP8-12	Germin	GLP8-12		-1.15105	-1.62404
Os07g0129200	PR1	PR1-74	-1.36347	-1.25896	-1.24264
Os07g0129300	PR1	PR1a	-4.33603	-3.66537
Os07g0127500	PR1	PR1-72	-2.04759	-1.30727
Os07g0127700	PR1	PR1b		-1.98113
Os01g0940700	PR2	PR2		-1.85057
Os08g0518900	PR3	PR3	-4.03084	-2.27328
Os11g0700900	PR3	PR3	-1.93271	-1.66556
Os11g0701000	PR3	Chib3H-c		-4.66811
Os02g0605900	PR3	Cht6		-1.44732
Os04g0347200	PR3	PR3	-1.8614
Os01g0660200	PR3	Chib3a	-1.59128
Os01g0687400	PR3	PR3	-1.32168
Os05g0248200	PR3	PR3			-4.64738
Os11g0592000	PR4	PR4C	-1.61672		-1.38472
Os11g0592200	PR4	PR4a	-3.68316
Os09g0536400	PR5	PR5	1.06311		1.02143
Os12g0628600	PR5	PR5		-1.99069
Os10g0147200	PR5	PR5	-1.28912
Os12g0437800	PR6	Sci1, PR6		-1.61906	-1.42576
Os12g0555200	PR10	PR10b		-1.20308
Os12g0555000	PR10	RSOsPR10		-1.04524
Os03g0130300	PR12	DEFL8		-2.54279
Os07g0429700	PR13	PR13		-1.00281
Os12g0198900	Resistance genes	NB-ARC	1.80528
Os06g0279900	Resistance genes	NB-ARC	-7.61281		-7.11377
Os04g0375300	Resistance genes	NB-ARC	-7.01026		-6.3447
Os11g0462500	Resistance genes	NB-ARC	-2.15883		-2.66313
Os09g0517200	Resistance genes	NB-ARC	-1.35631		-1.64644
Os10g0161400	Resistance genes	NB-ARC	-1.67258		-1.4167
Os12g0500500	Resistance genes	NB-ARC		-1.71736	-1.83926
Os11g0212000	Resistance genes	NB-ARC		-1.25789	-3.74827
Os09g0357400	Resistance genes	NB-ARC		-1.02682
RH2	Transcription factor	RH2	-2.51436	-2.0692	-1.89192
RH3	Transcription factor	RH3	-3.25379	-2.06887	-2.82723
NPR4	Transcription factor	NPR4	-1.00219		-1.10543
WRKY7	Transcription factor	WRKY7	-1.37752
WRKY21	Transcription factor	WRKY21	-1.87821		-1.11022
WRKY24	Transcription factor	WRKY24	-1.34422
WRKY28	Transcription factor	WRKY28	-2.68928		-1.81375
WRKY40	Transcription factor	WRKY40			-1.75043
WRKY62	Transcription factor	WRKY62	-2.58737	-2.48955	-2.65857
WRKY64	Transcription factor	WRKY64	-1.50866		-1.08243
WRKY71	Transcription factor	WRKY71	-1.64093		-1.41062
WRKY76	Transcription factor	WRKY76	-3.22236	-1.92276	-2.64413
WRKY79	Transcription factor	WRKY79	-3.01687		-1.67946
WRKY84	Transcription factor	WRKY84	-1.43254		-1.6656
VQ13	Transcription factor	VQ13	-2.18658
NAC17	Transcription factor	NAC17	-1.7893		-2.08853
ALD1	Other	ALD1	-3.01899	-1.9138	-2.65204
Os01g0588100	Other	HR-induced	-1.57618	-1.05551	-1.35161
Os11g0179700	Other	Dirigent	1.09087
RIXI	Other	RIXI	-4.5398	-3.16272
XIP	Other	XIP		-3.47206	-3.74264
Os03g0809000	Other	Dirigent			-1.70707
Os08g0124500	Other	RLK	-1.07243
Os10g0491000	Other	Secreted	-1.85948
