# Supplementary material for: Paraburkholderia phytofirmans PsJN colonization of rice endosphere triggers an atypical transcriptomic response compared to rice native Burkholderia s.l. endophytes
Source: Sci Rep. 2023 Jul 3;13:10696. doi: 10.1038/s41598-023-37314-7 (PMC10317989; doi:10.1038/s41598-023-37314-7)
Supplement: Supplementary file 18 — Supplementary Table S12. [file 41598_2023_37314_MOESM18_ESM.xlsx]

## Sheet: Feuil1
Supplementary Table S12: list of primers used in this study for RT-qPCR analyses.
RAP ID	Name		Sequence	Tm	Reference
Os03g0741100	OsbHLH148	Fwd	ACGATTGCGGCTTGTGAAGT	58	Caldana et al., 2007
		Rev	TGTCCAGCCTTTGCTTCCA
Os03g0195100	OsALD1	Fwd	AGGCCACAAGAATCTGAGGAAG	60	King et al., 2019
		Rev	TCTGAAGACGAGCAATGTCACA
Os01g0952800	OsIRO2	Fwd	ACGAGCTCTACTCCTCCCTC	58	This study
		Rev	CTTCTGCAGCTCGGGTATGT
Os10g0195250	Os10g0195250	Fwd	TCTTCAAACTGCCGTGGTCG	60	This study
		Rev	ATTGATTGCCGGCTCTGGAA
Os03g0181100	OsJAZ10	Fwd	TCTTCCCACCCCGTCAAAT	60	Zong et al., 2016
		Rev	CCTCGCTGGTGCTTTGCT
Os12g0555500	OsPBZ1	Fwd	GCGTTTGAGTCCGTGAGAGT	58	Vergne et al., 2010
		Rev	TCACCCATTGATGAAGCAAA
Os03g0177400	OsRFA1, EF-1-alpha	Fwd	GAAGTCTCATCCTACCTGAAGAAG	60	Blanvillain-Beaufumé et al., 2016
		Rev	GTCAAGAGCCTCAAGCAAGG
Os06g0649000	OsWRKY28	Fwd	TCAAGAAGGATCACGAGGTTGAGG	60	Caldana et al., 2007
		Rev	TCATGTCGTTGACCTGTCCCTG
